# Supplementary material for: Millisecond, Micron Precision Multi-Whisker Detector
Source: PLoS One. 2013 Sep 2;8(9):e73357. doi: 10.1371/journal.pone.0073357 (PMC3759455; doi:10.1371/journal.pone.0073357)
Supplement: Figure S2 — Matlab code for basic multiple whisker detection. This code is fast and works very well in the case where the whisker shadows never overlap or cross each other. (M) [file pone.0073357.s002.m]

% WHISKER DETECTION SCRIPT

% Before running this script, three input variables should be defined as follows

% 1.  'rawScans' - 2048 x m matrix. 2048 is the number of pixels in one scan
% and m is the number of scans.  For example, the number in the 2nd row and 
% 3rd colum represents the light intensity of the 2nd pixel during the 3rd scan.

% 2.  'baseScan' - 2048 x 1 vector.  This is a single scan taken with no
% whiskers present.

% 3. 'numWhisk' - the number of whiskers that were present

% The output variable is 'pixWhisk', a numWhisk x m matrix. For example, the
% number in the 2nd row and 3rd column is the pixel at which the center of
% the shadow of whisker 2 was located during the 3rd scan

% This code makes the following two assumtions

% 1. After subracting the baseScan from rawScan and filtering, there are no 
% pixels that are darker than the whisker shadows

% 2. The shadow positions of the whiskers never change order.  For example,
% if whisker 1 and whisker 2 are initially around pixels 100 and 300, but 
% then move such that whisker 2 is now at pixel 100 and whisker 1 is at
% 300, this code will not successfully identify the switch in order.

numScans=size(rawScans,2);

pixWhisk=zeros(numWhisk,numScans);

% subtract baseline scan from each scan and low pass filter
baseScans=repmat(baseScan,1,numScans);
[b a]=butter(4,50/2048,'low'); %filter parameters
scans=filtfilt(b,a, rawScans-baseScans);

%find the darkest 300 pixels for each scan
[~,allPix]=sort(scans);
lowPix=sort(allPix(1:300,:));

for k=1:numScans
    % find the shadow edges
    shadowEdges=[lowPix(diff([-1; lowPix(:,k)])>1,k); 2049];
    numEdges=length(shadowEdges);
    
    % find minimum intensity and its pixel location within each shadow
    minPix=zeros(numEdges-1,2);
    for j=1:numEdges-1
        [val, ind]=min(scans(shadowEdges(j):shadowEdges(j+1)-1,k));
        minPix(j,1)=ind+shadowEdges(j)-1;
        minPix(j,2)=val;
    end

    %keep only the numWhisk darkest minima sorted by pixel order
    [~,ind]=sort(minPix(:,2));
    pixWhisk(:,k)=sort(minPix(ind(1:numWhisk),1));
end
