# Supplementary material for: Millisecond, Micron Precision Multi-Whisker Detector
Source: PLoS One. 2013 Sep 2;8(9):e73357. doi: 10.1371/journal.pone.0073357 (PMC3759455; doi:10.1371/journal.pone.0073357)
Supplement: Figure S3 — Matlab code for difficult multiple whisker detection. This code is slower. It handles the case where the whisker shadows overlap and cross each other. (M) [file pone.0073357.s003.m]

% Whisker detection script for cases where whisker shadows overlap and
% cross each other during whisker motion

% this script is divided into cells and meant to be run cell-by-cell to
% ensure quality control by the user along the way

% WARNING: CELL 2 is not general.  The user must identify a scan in which the whiskers have 
% non-overlapping shadows and are moving at low speeds.  

% depends on basic_whisker_detection.m script
% see also comments of basic_whisker_detection.m

%% CELL 1 - run basic detection
basic_whisker_detection

%plot scan data
figure(1)
imagesc(scans)

%overplot the detected whisker positions.  This step is important for
%observing where the basic detection fails when shadows cross or overlap.
hold on
plot(pixWhisk')
hold off


%% CELL 2 - obtain one pure whisker shadow (with no overlap) for each whisker

purescan=2096; %this number must identify one scan in which all whiskers have low speed and have non-overlapping shadows

[b a]=butter(4,[10 1000]/2048,'bandpass'); 
[b2 a2]=butter(4,[10 150]/2048,'bandpass');  
realScan=mean(filtfilt(b,a,rawScans(:,purescan)-baseScans(:,purescan)),2);
temp2=mean(filtfilt(b2,a2,rawScans(:,purescan)-baseScans(:,purescan)),2);

%plot scan with non-overlapping shadows
figure(2)
plot(realScan)
hold on; plot(temp2,'r'); hold off;

%prompt user to click once on each side of each non-overlapping shadow.
%These clicks define the edges of the shadow waveforms that are used for fitting below.
c=ginput(numWhisk*2);
p=cell(numWhisk,1);
pmin=zeros(numWhisk,1);
for q=1:numWhisk
    p{q}=realScan(round(c(2*q-1,1)):round(c(2*q,1)));
    [~,mind]=min(temp2(round(c(2*q-1,1)):round(c(2*q,1))));
    pmin(q)=mind;
end


%% CELL 3 - fit pure whisker shadows to find correct whisker positions

pixWhiskFix=pixWhisk;

plotflag=0; %set to 1 to visually inspect the correction process, 0 for no plotting

% WARNING: here we assume that the whiskers never move more than 70 pixels
% from one scan to the next.  

cstep=5; %coarse step size for different fitting positions
cshiftList=-70:cstep:70; %set of coarse fitting positions relative to an initial choice
fstep=1; %fine step size for different fitting positions
fshiftList=-cstep+1:fstep:cstep-1; %set of fine fitting positions relative to an initial choice

% WARNING: increasing the length of chsiftList or fshiftList will slow down the 
% detection greatly and may cause memory errors

%create a look-up table of all possible combinations of coarse shifts
nsh=length(cshiftList);
repvec=ones(1,numWhisk)*nsh; repvec(1)=1;
realScan=repmat((1:nsh)',repvec);
x=cell(1,numWhisk);
for i=1:numWhisk
    x{i}=permute(realScan,circshift(1:numWhisk, [0 -i+1]));
end
cfitCombs=zeros(nsh^numWhisk,numWhisk);
for i=1:nsh^numWhisk
    for j=1:numWhisk
        cfitCombs(i,j)=cshiftList(x{j}(i));
    end
end
ncfit=size(cfitCombs,1);

%create a look-up table of all possible combinations of fine shifts
nsh=length(fshiftList);
repvec=ones(1,numWhisk)*nsh; repvec(1)=1;
realScan=repmat((1:nsh)',repvec);
x=cell(1,numWhisk);
for i=1:numWhisk
    x{i}=permute(realScan,circshift(1:numWhisk, [0 -i+1]));
end
ffitCombs=zeros(nsh^numWhisk,numWhisk);
for i=1:nsh^numWhisk
    for j=1:numWhisk
        ffitCombs(i,j)=fshiftList(x{j}(i));
    end
end
nffit=size(ffitCombs,1);

fitWhiskCombs=perms(1:numWhisk)';
nfit=size(fitWhiskCombs,2);


%make a set of predicted whisker locations based on the
%'basic_whisker_detection.m' results
% Location at time t is predicted based on the location at time t-1 and
% average speed over times t-4, t-3, t-2, and t-1
predictedPix=(1+1/3)*pixWhiskFix(:,[end 1:end-1]) - pixWhiskFix(:,[end-3:end 1:end-4])/3;

%the positions that will be corrected are different from the predicted
%positions by more than 'th' pixels
th=60;
fixList=any(abs(pixWhiskFix-predictedPix)>th,1); fixList(1:4)=0;

%fit linear combinations of the pure, non-overlapping shadows to determine
%whisker locations during times when the shadows overlap
while any(fixList(:))
    disp(t)
    [~, t]=find(fixList,1);
    
    %make fit waveforms (this step accounts for the fact that when whiskers are moving at higher speed,
    %the pure whisker waveforms get blurred)
    for j=1:numWhisk
        ns=round(0.8*abs(predictedPix(j,t)-pixWhiskFix(j,t-1))/2);
        xx=p{j};
        yy=zeros(size(xx)); 
        for i=-ns:ns; yy=yy+circshift(xx,i); end; 
        np{j}=yy/(2*ns+1);
    end

    realScan=filtfilt(b,a,rawScans(:,t)-baseScan); %observed data (to be fit)

    startFit=pixWhiskFix(:,t-1);  %first guess for correct whisker positions
 
    %coarse fitting
    bestFitQual=inf;
    for q=1:ncfit
        ps=cfitCombs(q,:)'+startFit;
        
        %make linear combination of fit waveforms
        fitScan=zeros(size(realScan));
        for i=1:numWhisk
            fitScan(ps(i)-pmin(i):ps(i)-pmin(i)+length(np{i})-1)=fitScan(ps(i)-pmin(i):ps(i)-pmin(i)+length(np{i})-1)+np{i};
        end
        %assess fit quality
        fitQual=sum((fitScan-realScan).^2);
        
        %update best fit
        if fitQual<bestFitQual; 
            bestFit=ps; 
            bestFitQual=fitQual; 
            
            if plotflag
                figure(5)
                plot(realScan)
                hold on;
                plot(fitScan,'r')
                hold off;
                axis([1 2048 -4e4 4e4])
            end
        end

    end
    cbestfit=bestFit;
    
    %fine fitting (same code as coarse fitting)
    for q=1:nffit
        ps=ffitCombs(q,:)'+cbestfit;
        
        fitScan=zeros(size(realScan));
        for i=1:numWhisk
            fitScan(ps(i)-pmin(i):ps(i)-pmin(i)+length(np{i})-1)=fitScan(ps(i)-pmin(i):ps(i)-pmin(i)+length(np{i})-1)+np{i};
        end
        fitQual=sum((fitScan-realScan).^2);
        
        if fitQual<bestFitQual; 
            bestFit=ps; 
            bestFitQual=fitQual; 
            
            if plotflag
                figure(5)
                plot(realScan)
                hold on;
                plot(fitScan,'r')
                hold off;
                axis([1 2048 -4e4 4e4])
            end
        end
        
    end
    pixWhiskFix(:,t)=bestFit;    

    %correct whisker position swap errors based on previous whisker position and velocity. 
    temp1=pixWhiskFix(:,t);
    temp2=predictedPix(:,t);
    [~,mind]=min(sum((temp1(fitWhiskCombs)-repmat(temp2,[1 nfit])).^2,1));
    pixWhiskFix(:,t)=temp1(fitWhiskCombs(:,mind));
    
    if plotflag
        figure(5)
        for w=1:numWhisk
            ttt=bestFit(w)-pmin(w):bestFit(w)-pmin(w)+length(p{w})-1;
            hold on;
            plot(ttt,np{w},'c')
            hold off;
        end
    end
   
    %find next scan that needs correction (based on deviation from prediction)
    predictedPix=(1+1/3)*pixWhiskFix(:,[end 1:end-1]) - pixWhiskFix(:,[end-3:end 1:end-4])/3;
    fixList=any(abs(pixWhiskFix-predictedPix)>th,1); fixList(1:4)=0;
    
    if plotflag
        figure(1)
        imagesc(rawScans)
        colormap('gray')
        hold on
        plot([pixWhiskFix; predictedPix]','.-')
        hold off
    end
end

save pixWhiskFix pixWhiskFix

%show resulting corrected, whisker positions
figure(2)
imagesc(rawScans)
colormap('gray')
hold on
plot([pixWhiskFix; predictedPix]','linewidth', 2) %plot corrected positions
hold off
